# Supplementary material for: Spectral Region Optimization and Machine Learning-Based Nonlinear Spectral Analysis for Raman Detection of Cardiac Fibrosis Following Myocardial Infarction
Source: Int J Mol Sci. 2025 Jul 26;26(15):7240. doi: 10.3390/ijms26157240 (PMC12346871; doi:10.3390/ijms26157240)
Supplement: Supplementary file 1 [file ijms-26-07240-s001.zip]

Archive with 1 entries (1 files):
- ijms-3698328-supplementary.pdf
